# Supplementary material for: Challenges of transferring models of fish abundance between coral reefs
Source: PeerJ. 2018 Apr 17;6:e4566. doi: 10.7717/peerj.4566 (PMC5909686; doi:10.7717/peerj.4566)
Supplement: Data S1 [file peerj-06-4566-s006.zip]

Archive with 4 entries (3 files):
- Data/
- Data/GBR_All_Fish_Data.csv
- Data/NR_All_Fish_Data.csv
- Data/Read me.txt
