# Supplementary material for: Challenges of transferring models of fish abundance between coral reefs
Source: PeerJ. 2018 Apr 17;6:e4566. doi: 10.7717/peerj.4566 (PMC5909686; doi:10.7717/peerj.4566)
Supplement: Data S1 [file peerj-06-4566-s006.zip › Data/GBR_All_Fish_Data.csv]

reef	site	long	lat	coast.c	barrier.c	depth.c	aspect.c	slope.c	crbnt.c	gravel.c	sand.c	mud.c	NO3.c	PO4.c	O2.c	Sal.c	Si.c	chla.c	K490.c	SST.c	Ntotal_2003	Ntotal_2004	Ntotal_2005	Ntotal_2007	Ntotal_2009	Ntotal_2011	Ntotal_2013	Acanthuridae_A	Acanthuridae_B	Acanthuridae_C	Acanthuridae_D	Acanthuridae_E	Acanthuridae_F	Acanthuridae_G	Chaetodontidae_A	Chaetodontidae_B	Chaetodontidae_C	Chaetodontidae_D	Chaetodontidae_E	Chaetodontidae_F	Chaetodontidae_G	Labridae_A	Labridae_B	Labridae_C	Labridae_D	Labridae_E	Labridae_F	Labridae_G	Lethrinidae_A
16028S	16028S_1	145.571	-16.384	-0.767	-0.007	-0.874	-158.252	0.423	-43.48	-15.146	-26.562	41.935	0.064	-0.028	0.086	-0.423	2.243	-0.069	0.003	0.539	399	442	221	440	221	117	233	7	10	6	2	2	3	3	13	19	10	18	9	11	20	14	11	6	9	7	8	12	2
16028S	16028S_2	145.573	-16.386	-0.764	-0.007	-0.874	-158.252	0.423	-43.48	-15.146	-26.562	41.935	0.064	-0.028	0.086	-0.423	2.243	-0.069	0.003	0.539	539	503	252	526	263	182	363	10	9	5	8	6	6	9	14	24	13	27	14	15	30	17	15	8	11	6	9	16	1
16049S	16049S_1	145.98	-16.775	-0.773	-0.129	1.126	51.978	-0.279	-13.95	10.994	-18.142	6.335	-0.056	-0.008	0.016	-0.333	1.083	-0.238	-0.014	0.65	560	596	299	440	221	234	467	71	47	24	36	19	16	31	27	34	18	40	21	11	18	17	14	8	12	7	7	13	2
16049S	16049S_2	145.977	-16.773	-0.775	-0.131	1.126	51.978	-0.279	-13.95	10.994	-18.142	6.335	-0.056	-0.008	0.016	-0.333	1.083	-0.238	-0.014	0.65	518	625	313	527	264	228	455	36	33	17	27	14	17	34	20	31	16	24	15	9	18	20	13	7	11	7	9	17	3
16049S	16049S_3	145.974	-16.77	-0.775	-0.133	1.126	51.978	-0.279	-13.95	10.994	-18.142	6.335	-0.056	-0.008	0.016	-0.333	1.083	-0.238	-0.014	0.65	385	463	232	332	167	223	446	41	44	23	48	25	30	59	14	23	12	17	9	13	24	13	16	8	14	7	9	16	1
16054S	16054S_1	145.993	-16.923	-0.785	0	-4.874	-175.902	1.822	-39.58	-11.006	-8.222	19.535	-0.036	-0.008	0.056	-0.313	1.153	-0.214	-0.012	0.641	405	413	207	358	179	204	407	4	3	2	2	2	5	6	23	28	15	25	13	7	14	15	13	7	15	8	6	11	1
16054S	16054S_2	145.996	-16.923	-0.782	0	-4.874	-175.902	1.822	-39.58	-11.006	-8.222	19.535	-0.036	-0.008	0.056	-0.313	1.153	-0.214	-0.012	0.641	237	275	138	241	121	111	221	4	5	3	3	3	3	3	15	20	11	17	9	10	16	17	11	6	19	10	4	5	1
16054S	16054S_3	145.999	-16.922	-0.779	-0.001	-4.874	-175.902	1.822	-39.58	-11.006	-8.222	19.535	-0.036	-0.008	0.056	-0.313	1.153	-0.214	-0.012	0.641	187	249	125	212	107	95	188	5	4	3	2	2	9	16	5	27	14	7	5	19	36	20	22	11	19	10	17	34	5
16015S	16015S_1	145.655	-16.043	-0.731	-0.073	-6.874	116.178	1.597	-7.44	-9.036	-11.422	20.765	0.014	-0.028	-0.004	-0.363	0.983	-0.388	-0.029	0.701	532	636	318	603	302	327	653	13	19	10	19	10	5	10	31	33	17	31	16	17	32	17	19	10	17	9	11	22	4
16015S	16015S_2	145.652	-16.045	-0.733	-0.07	-6.874	116.178	1.597	-7.44	-9.036	-11.422	20.765	0.014	-0.028	-0.004	-0.363	0.983	-0.388	-0.029	0.701	583	648	325	625	313	350	699	9	7	4	5	3	5	7	24	31	16	35	18	19	38	15	13	7	8	5	6	11	4
16015S	16015S_3	145.65	-16.047	-0.736	-0.067	6.126	-31.702	0.627	-4.15	-9.306	-10.092	19.745	-0.006	-0.018	0.006	-0.223	0.873	-0.399	-0.027	0.701	441	471	236	380	191	215	429	7	8	4	11	6	37	74	29	39	20	47	24	25	48	15	14	7	13	7	9	18	2
16057S	16057S_1	146.023	-16.499	-0.523	-0.151	2.126	66.478	0.014	-4.03	-14.736	9.108	5.595	-0.066	-0.008	-0.014	-0.333	0.263	-0.379	-0.026	0.75	799	997	499	490	245	271	541	136	149	75	115	58	35	69	45	49	25	26	13	9	15	22	24	13	21	11	11	17	3
16057S	16057S_2	146.027	-16.503	-0.525	-0.146	2.126	66.478	0.014	-4.03	-14.736	9.108	5.595	-0.066	-0.008	-0.014	-0.333	0.263	-0.379	-0.026	0.75	749	1103	552	569	285	235	470	100	109	55	48	25	189	376	43	49	25	32	17	16	22	26	34	18	17	9	6	11	5
16057S	16057S_3	146.03	-16.507	-0.527	-0.143	2.126	66.478	0.014	-4.03	-14.736	9.108	5.595	-0.066	-0.008	-0.014	-0.333	0.263	-0.379	-0.026	0.75	859	1135	568	545	273	371	741	131	282	141	130	65	55	109	55	80	41	52	27	27	53	26	41	21	30	15	12	23	1
16060S	16060S_1	146.05	-16.549	-0.554	-0.152	-0.874	147.138	-0.516	-6.13	-14.796	9.248	5.495	-0.066	-0.008	-0.004	-0.333	0.383	0.027	-0.007	0.769	1089	732	366	854	427	355	708	59	74	37	74	37	51	100	45	41	21	61	31	14	27	11	11	6	18	9	6	9	2
16060S	16060S_2	146.054	-16.552	-0.554	-0.149	-0.874	147.138	-0.516	-6.13	-14.796	9.248	5.495	-0.066	-0.008	-0.004	-0.333	0.383	0.027	-0.007	0.769	1228	854	427	740	371	401	801	59	90	45	80	41	54	107	35	39	20	51	26	14	27	12	17	9	24	13	9	16	2
16060S	16060S_3	146.057	-16.555	-0.556	-0.145	-0.874	147.138	-0.516	-6.13	-14.796	9.248	5.495	-0.066	-0.008	-0.004	-0.333	0.383	0.027	-0.007	0.769	621	584	293	557	279	355	708	81	81	41	77	39	53	104	36	26	13	35	18	11	21	19	17	9	17	9	5	6	1
16068S	16068S_1	146.198	-16.799	-0.583	-0.14	4.126	116.128	-0.063	-6.57	-15.146	-19.292	33.505	-0.056	0.002	-0.004	-0.333	0.583	-0.386	-0.028	0.888	637	1053	527	614	307	313	625	110	163	82	99	50	47	94	23	55	28	20	12	22	43	26	35	18	21	11	15	28	2
16068S	16068S_2	146.2	-16.801	-0.582	-0.14	4.126	116.128	-0.063	-6.57	-15.146	-19.292	33.505	-0.056	0.002	-0.004	-0.333	0.583	-0.386	-0.028	0.888	709	1082	541	601	301	314	627	125	175	88	79	40	21	41	24	73	37	17	9	27	53	32	39	20	28	15	13	26	2
16068S	16068S_3	146.202	-16.805	-0.581	-0.141	4.126	116.128	-0.063	-6.57	-15.146	-19.292	33.505	-0.056	0.002	-0.004	-0.333	0.583	-0.386	-0.028	0.888	766	1239	620	723	362	330	659	104	190	96	90	45	79	158	18	60	31	24	15	12	20	17	23	12	19	10	8	12	7
15099C	15099C_1	145.869	-16.038	-0.518	-0.145	6.126	116.378	2.322	-0.17	0.144	-15.112	16.245	-0.086	-0.018	-0.004	-0.213	-0.377	-0.23	-0.015	0.87	668	1169	585	467	234	329	657	107	180	91	100	51	95	190	62	76	39	50	25	20	39	17	33	17	14	9	14	27	7
15099C	15099C_2	145.87	-16.042	-0.517	-0.145	6.126	116.378	2.322	-0.17	0.144	-15.112	16.245	-0.086	-0.018	-0.004	-0.213	-0.377	-0.23	-0.015	0.87	603	1087	544	499	250	300	599	114	218	110	142	71	67	134	61	67	34	50	25	13	24	24	35	18	26	13	17	32	15
15099C	15099C_3	145.872	-16.048	-0.516	-0.151	6.126	116.378	2.322	-0.17	0.144	-15.112	16.245	-0.086	-0.018	-0.004	-0.213	-0.377	-0.23	-0.015	0.87	537	1146	573	447	224	325	649	116	210	106	86	43	74	147	55	49	25	29	15	16	26	25	31	16	26	13	12	23	11
16019S	16019S_1	145.845	-16.072	-0.544	-0.144	-9.874	-164.452	1.733	0.35	-9.146	-18.932	27.865	-0.106	-0.008	-0.014	-0.123	-0.577	-0.448	-0.03	0.784	875	1563	782	1108	555	299	596	85	163	82	63	32	79	156	67	96	49	67	34	19	37	19	26	14	12	9	9	17	3
16019S	16019S_2	145.85	-16.073	-0.539	-0.147	-9.874	-164.452	1.733	0.35	-9.146	-18.932	27.865	-0.106	-0.008	-0.014	-0.123	-0.577	-0.448	-0.03	0.784	592	885	443	397	199	288	575	87	149	75	65	33	63	125	61	86	43	42	21	15	29	24	32	17	20	12	11	20	6
16019S	16019S_3	145.853	-16.077	-0.536	-0.149	-2.874	87.518	-0.449	1.08	-11.036	-19.622	30.545	-0.066	-0.008	-0.034	-0.273	-0.097	-0.448	-0.03	0.784	719	912	457	448	225	271	541	103	149	75	77	39	217	433	54	58	29	42	21	11	21	27	25	13	13	7	5	8	5
16025S2	16025S2_1	145.906	-16.203	-0.472	-0.149	-3.874	99.858	0.259	3.17	-4.436	-5.702	9.685	-0.076	-0.008	0.006	-0.233	-0.197	0.044	-0.007	0.862	552	434	217	318	159	374	747	84	180	91	99	50	57	113	28	30	16	29	15	12	23	9	12	7	7	4	8	13	6
16025S2	16025S2_2	145.908	-16.208	-0.471	-0.15	-3.874	99.858	0.259	3.17	-4.436	-5.702	9.685	-0.076	-0.008	0.006	-0.233	-0.197	0.044	-0.007	0.862	501	399	200	412	207	247	494	102	122	61	142	71	53	104	25	35	18	31	16	13	25	11	8	4	8	7	4	6	4
16025S2	16025S2_3	145.908	-16.211	-0.471	-0.151	-2.874	-51.962	1.154	3.16	-7.376	-10.562	17.925	-0.066	-0.008	0.016	-0.253	-0.037	-0.278	-0.022	0.776	418	387	194	442	221	236	471	147	129	65	207	104	42	83	32	31	16	42	21	19	36	13	11	6	16	9	7	14	2
23048S	23048S_1	151.943	-23.25	-0.067	-0.141	-4.874	-140.142	2.6	14.02	6.614	12.408	-17.605	0.194	0.002	0.086	0.287	-0.137	-0.202	-0.013	-1.321	1213	1776	888	1413	707	493	986	117	201	101	89	45	42	83	109	59	30	73	37	12	20	24	21	11	15	8	2	2	2
23048S	23048S_2	151.945	-23.252	-0.068	-0.145	-4.874	-140.142	2.6	14.02	6.614	12.408	-17.605	0.194	0.002	0.086	0.287	-0.137	-0.202	-0.013	-1.321	1029	1436	718	948	475	571	1141	113	179	90	114	57	91	180	101	46	23	74	37	13	25	22	15	8	17	9	11	22	5
23048S	23048S_3	151.947	-23.257	-0.072	-0.15	7.126	-137.482	-0.169	13.51	4.554	13.298	-17.315	0.094	-0.008	0.136	0.267	-0.187	-0.202	-0.013	-1.321	997	1708	854	988	495	499	997	97	165	83	51	26	53	105	78	83	42	67	34	12	19	22	34	18	17	9	7	10	9
23051S	23051S_1	151.976	-23.317	-0.109	-0.14	5.126	-179.992	0.305	12.11	1.104	13.588	-17.155	0.094	-0.008	0.146	0.267	-0.197	-0.031	0.002	-1.265	812	991	496	1083	542	633	1264	113	115	58	175	88	49	81	79	25	13	67	34	4	6	25	15	8	25	13	4	5	9
23051S	23051S_2	151.98	-23.319	-0.108	-0.143	5.126	-179.992	0.305	12.11	1.104	13.588	-17.155	0.094	-0.008	0.146	0.267	-0.197	-0.031	0.002	-1.265	743	757	379	1173	587	381	762	120	151	76	280	141	41	80	120	49	25	164	83	9	12	21	7	4	13	8	4	5	6
23051S	23051S_3	151.982	-23.323	-0.11	-0.146	5.126	-179.992	0.305	12.11	1.104	13.588	-17.155	0.094	-0.008	0.146	0.267	-0.197	-0.031	0.002	-1.265	664	753	377	808	405	771	1541	95	55	28	91	46	49	96	89	25	13	64	33	13	25	11	4	3	7	5	6	10	3
23055S	23055S_1	152.089	-23.484	-0.193	-0.147	-2.874	-158.522	1.447	9.64	-1.186	20.798	-17.455	0.104	-0.008	0.116	0.267	-0.217	0.194	0.001	-1.314	472	671	336	700	351	289	578	71	113	57	94	47	36	51	111	53	27	125	63	13	24	15	11	6	12	7	5	6	2
23055S	23055S_2	152.093	-23.488	-0.195	-0.15	5.126	98.828	-0.472	9.83	-2.076	21.588	-17.455	0.124	-0.008	0.136	0.257	-0.117	0.194	0.001	-1.314	622	535	268	730	365	223	445	56	65	33	91	46	17	27	108	58	29	155	78	7	11	17	11	6	16	9	3	3	2
23055S	23055S_3	152.095	-23.491	-0.197	-0.148	1.126	-123.642	2.324	9.08	-0.346	20.198	-17.445	0.134	0.002	0.096	0.277	-0.187	0.194	0.001	-1.314	664	609	305	893	447	299	596	70	50	25	105	53	65	130	89	31	16	72	37	9	15	16	9	5	14	7	7	11	2
23082S	23082S_1	152.42	-23.884	-0.317	-0.147	7.126	-167.222	-0.439	-31.5	-6.826	24.778	-18.065	0.114	-0.008	0.096	0.227	-0.147	-0.159	-0.018	-1.163	957	1732	866	1282	641	404	807	95	211	106	70	35	53	105	141	87	44	79	40	13	26	25	25	13	17	9	13	24	2
23082S	23082S_2	152.428	-23.887	-0.313	-0.146	2.126	-150.282	0.194	-29.02	-6.726	24.518	-18.115	0.034	-0.008	0.076	0.247	-0.307	-0.159	-0.018	-1.163	809	1134	567	748	375	347	692	147	215	108	85	43	4	4	121	73	37	101	51	8	13	28	19	10	14	7	9	18	2
23082S	23082S_3	152.43	-23.891	-0.313	-0.145	2.126	-150.282	0.194	-29.02	-6.726	24.518	-18.115	0.034	-0.008	0.076	0.247	-0.307	-0.159	-0.018	-1.163	841	1055	528	801	401	293	584	163	93	47	103	52	49	96	97	50	25	73	37	4	4	29	16	9	31	16	13	26	6
14123S	14123S_1	145.372	-14.755	-0.724	-0.017	-8.874	-168.442	1.061	-14.09	-7.186	3.788	2.505	-0.006	-0.028	0.166	-0.183	0.583	-0.21	-0.006	0.596	859	1061	531	1107	554	347	694	50	56	29	23	14	35	69	46	36	18	34	17	11	22	16	17	9	10	6	12	23	4
14123S	14123S_2	145.376	-14.759	-0.726	-0.017	6.126	-86.852	0.831	-15.24	-5.366	-6.372	11.145	-0.036	-0.008	0.216	-0.123	0.373	0.233	0.005	0.596	789	912	457	879	440	377	754	49	43	22	34	17	23	45	49	58	29	50	25	25	49	19	16	8	17	9	15	25	3
14123S	14123S_3	145.375	-14.765	-0.732	-0.013	6.126	-86.852	0.831	-15.24	-5.366	-6.372	11.145	-0.036	-0.008	0.216	-0.123	0.373	0.233	0.005	0.596	1070	1295	648	1400	701	583	1166	33	33	17	33	17	18	35	50	45	23	51	26	25	49	22	23	12	23	12	17	32	1
14126S	14126S_1	145.355	-14.785	-0.758	0.016	5.126	-60.012	-0.394	-23.22	-8.686	-18.142	26.295	-0.016	-0.028	0.126	-0.203	0.593	-0.21	-0.006	0.529	1781	1788	895	1792	897	853	1705	29	24	13	26	13	15	29	58	51	26	64	33	27	52	21	22	11	28	15	8	15	5
14126S	14126S_2	145.354	-14.789	-0.762	0.02	5.126	-182.482	-0.449	-26.58	-8.776	-11.282	19.585	0.034	-0.028	0.026	-0.283	0.703	-0.21	-0.006	0.551	1203	1243	622	1176	589	569	1136	16	20	10	25	13	15	28	56	41	21	60	31	17	32	23	20	11	23	12	11	22	7
14126S	14126S_3	145.351	-14.793	-0.766	0.024	5.126	-182.482	-0.449	-26.58	-8.776	-11.282	19.585	0.034	-0.028	0.026	-0.283	0.703	-0.21	-0.006	0.551	1323	1671	836	1483	742	742	1483	23	23	12	14	9	35	70	51	57	29	51	26	35	69	25	30	16	22	11	6	11	10
14114S	14114S_1	145.491	-14.648	-0.576	-0.13	7.126	-140.542	4.337	-0.56	-4.246	2.698	-0.345	-0.056	-0.008	0.186	-0.113	0.043	-0.422	-0.028	0.766	514	545	273	594	297	297	593	41	51	26	34	17	21	41	26	35	18	37	19	17	34	19	19	10	27	14	8	15	5
14114S	14114S_2	145.494	-14.65	-0.576	-0.128	7.126	-140.542	4.337	-0.56	-4.246	2.698	-0.345	-0.056	-0.008	0.186	-0.113	0.043	-0.422	-0.028	0.766	648	500	250	578	289	199	396	45	52	26	52	27	27	54	28	40	21	39	20	27	52	22	17	9	18	9	13	26	2
14114S	14114S_3	145.495	-14.653	-0.577	-0.128	7.126	-140.542	4.337	-0.56	-4.246	2.698	-0.345	-0.056	-0.008	0.186	-0.113	0.043	-0.422	-0.028	0.766	655	511	256	502	251	259	517	66	54	28	56	29	64	127	34	28	15	37	19	15	28	23	15	8	20	11	7	13	10
14116S	14116S_1	145.469	-14.691	-0.624	-0.122	5.126	-54.602	-0.666	-6.61	-4.176	1.518	2.625	-0.026	-0.018	0.156	-0.183	0.043	-0.422	-0.028	0.585	1014	1109	555	885	443	608	1215	61	72	37	84	43	35	69	37	44	22	44	23	29	58	13	17	9	13	7	13	25	5
14116S	14116S_2	145.466	-14.694	-0.628	-0.119	5.126	-54.602	-0.666	-6.61	-4.176	1.518	2.625	-0.026	-0.018	0.156	-0.183	0.043	-0.422	-0.028	0.585	949	1215	608	885	443	659	1317	30	47	24	46	23	19	37	41	62	31	58	29	43	86	19	29	15	35	18	18	35	8
14116S	14116S_3	145.463	-14.698	-0.632	-0.115	-6.874	-58.572	0.986	-7.71	-4.406	1.358	2.995	-0.056	-0.008	0.206	-0.103	0.053	-0.422	-0.028	0.585	994	1338	669	942	471	788	1575	47	36	19	51	26	26	51	42	34	17	38	19	18	35	22	15	8	16	10	12	23	4
14143S	14143S_1	145.516	-14.744	-0.638	-0.058	-2.874	-21.612	2.603	-1.85	-3.376	4.788	-1.425	-0.016	0.002	0.036	-0.083	-0.397	-0.375	-0.024	0.669	469	481	241	444	223	243	484	45	37	19	41	21	19	37	43	41	21	58	29	15	30	24	19	10	20	11	5	7	2
14143S	14143S_2	145.517	-14.746	-0.64	-0.055	-2.874	-21.612	2.603	-1.85	-3.376	4.788	-1.425	-0.016	0.002	0.036	-0.083	-0.397	-0.375	-0.024	0.669	790	803	402	723	362	327	654	38	41	21	28	15	25	48	54	48	25	49	25	25	50	25	25	13	24	13	7	12	5
14143S	14143S_3	145.515	-14.75	-0.644	-0.053	-2.874	-21.612	2.603	-1.85	-3.376	4.788	-1.425	-0.016	0.002	0.036	-0.083	-0.397	-0.375	-0.024	0.669	677	809	405	802	401	348	695	25	38	20	14	7	85	169	38	56	29	35	18	32	63	21	28	14	22	11	9	16	4
14137S	14137S_1	145.582	-14.524	-0.421	-0.147	2.126	-88.672	-0.339	9.21	3.244	11.248	-14.425	-0.036	-0.008	0.046	-0.223	-0.337	-0.651	-0.051	0.859	828	875	438	687	344	393	784	135	153	77	105	53	139	278	47	37	19	38	19	9	17	11	10	6	9	5	6	11	5
14137S	14137S_2	145.585	-14.526	-0.422	-0.147	2.126	-88.672	-0.339	9.21	3.244	11.248	-14.425	-0.036	-0.008	0.046	-0.223	-0.337	-0.651	-0.051	0.859	1000	1208	605	1156	579	579	1157	153	187	94	201	101	119	238	65	60	31	42	21	49	97	13	13	7	15	8	7	14	5
14137S	14137S_3	145.588	-14.529	-0.423	-0.145	2.126	-88.672	-0.339	9.21	3.244	11.248	-14.425	-0.036	-0.008	0.046	-0.223	-0.337	-0.651	-0.051	0.859	860	1039	520	1043	522	549	1097	150	172	86	144	73	70	139	54	47	24	41	21	33	64	17	13	7	15	8	11	20	5
14138S	14138S_1	145.618	-14.57	-0.437	-0.144	4.126	-16.522	2.82	10.95	6.184	7.808	-14.085	-0.076	-0.008	0.056	-0.093	-0.627	-0.408	-0.027	1.005	1192	1055	528	1160	581	225	450	139	157	79	190	95	93	185	77	63	32	69	35	27	54	17	13	7	20	11	7	13	9
14138S	14138S_2	145.621	-14.574	-0.439	-0.147	4.126	-16.522	2.82	10.95	6.184	7.808	-14.085	-0.076	-0.008	0.056	-0.093	-0.627	-0.408	-0.027	1.005	741	710	356	613	307	293	585	129	177	89	175	88	101	200	51	45	23	38	19	17	34	14	14	7	8	5	5	7	9
14138S	14138S_3	145.624	-14.579	-0.441	-0.149	-8.874	51.358	1.153	10.43	9.654	2.768	-12.715	-0.036	-0.008	0.026	-0.243	-0.357	-0.408	-0.027	1.005	722	621	311	610	305	281	560	195	214	108	234	117	38	75	57	35	18	41	21	15	28	15	19	10	22	11	6	10	4
14139S	14139S_1	145.645	-14.628	-0.467	-0.149	-3.874	44.308	0.345	8.13	32.314	-21.812	-11.725	-0.046	-0.008	0.036	-0.243	-0.377	-0.415	-0.029	1.059	900	772	387	692	347	319	638	99	98	50	118	59	79	157	67	47	24	38	19	33	64	16	10	6	12	7	5	7	6
14139S	14139S_3	145.653	-14.632	-0.465	-0.151	-3.874	44.308	0.345	8.13	32.314	-21.812	-11.725	-0.046	-0.008	0.036	-0.243	-0.377	-0.415	-0.029	1.059	861	799	400	933	467	341	682	125	145	73	144	73	4	5	46	49	25	37	19	20	39	13	8	5	8	5	8	12	6
21529S	21529S_1	152.187	-21.863	0.67	0.089	2.126	132.518	0.609	13.48	-9.026	14.308	-5.325	0.044	0.002	-0.104	0.087	-0.597	-0.386	-0.025	-0.56	873	1107	554	839	420	599	1196	1	3	2	2	2	8	12	21	16	8	24	13	5	7	13	17	9	19	10	9	17	3
21529S	21529S_2	152.186	-21.867	0.668	0.09	3.126	-132.722	-0.2	13.48	-9.006	14.158	-5.195	-0.076	-0.008	-0.144	0.097	-0.527	-0.386	-0.025	-0.56	951	841	421	705	353	542	1083	2	4	3	12	7	3	4	27	19	10	35	18	5	7	22	21	11	42	21	7	13	3
21529S	21529S_3	152.184	-21.87	0.664	0.092	-1.874	157.218	1.611	13.32	-8.696	13.458	-4.805	-0.026	-0.008	-0.164	0.157	-0.457	-0.386	-0.025	-0.592	661	907	454	673	337	374	747	4	3	2	23	12	5	6	27	21	11	35	18	5	7	15	14	8	13	7	6	9	6
21556S	21556S_1	152.48	-21.976	0.879	-0.093	5.126	69.088	-0.666	14.75	-13.156	24.328	-11.195	-0.016	-0.008	-0.144	0.137	-0.387	0.115	0.011	-0.784	1888	2647	1324	2286	1143	1237	2474	16	7	4	27	17	6	9	11	17	9	19	10	4	5	22	28	15	36	19	7	14	1
21556S	21556S_2	152.483	-21.979	0.88	-0.092	5.126	69.088	-0.666	14.75	-13.156	24.328	-11.195	-0.016	-0.008	-0.144	0.137	-0.387	0.115	0.011	-0.784	2128	2827	1414	3071	1536	1107	2213	20	13	7	22	11	13	18	19	21	11	29	15	6	8	21	18	10	28	15	8	15	1
21556S	21556S_3	152.483	-21.983	0.879	-0.089	5.126	69.088	-0.666	14.75	-13.156	24.328	-11.195	-0.016	-0.008	-0.144	0.137	-0.387	0.115	0.011	-0.784	979	2345	1173	1337	669	1473	2946	21	19	12	6	5	25	50	13	18	9	24	13	3	4	22	18	9	33	17	8	13	1
22088S	22088S_1	152.196	-22.024	0.601	0.132	3.126	-95.342	0.159	10.96	-14.246	-8.022	22.035	-0.026	-0.008	-0.084	0.097	-0.587	-0.439	-0.029	-0.665	737	707	354	603	302	304	607	21	25	13	44	27	7	10	47	27	14	49	25	11	17	19	17	9	21	11	23	45	1
22088S	22088S_2	152.193	-22.027	0.597	0.136	7.126	-34.682	-0.666	10.32	-14.596	-12.382	26.765	-0.056	0.002	-0.104	0.137	-0.457	-0.439	-0.029	-0.671	643	675	338	626	313	268	535	13	16	9	94	47	3	3	31	23	12	39	20	6	10	15	18	9	18	9	15	30	2
22088S	22088S_3	152.189	-22.031	0.591	0.142	7.126	-34.682	-0.666	10.32	-14.596	-12.382	26.765	-0.056	0.002	-0.104	0.137	-0.457	-0.439	-0.029	-0.671	675	630	316	645	323	221	441	21	18	10	129	65	39	78	26	32	17	42	21	10	19	18	22	11	27	14	9	16	2
22104S	22104S_1	152.619	-22.023	0.991	-0.142	0.126	136.808	1.727	12.91	-13.306	24.258	-10.945	-0.036	0.002	-0.094	0.077	-0.397	-0.141	-0.003	-0.831	604	999	500	668	335	565	1128	93	69	35	129	65	31	62	34	48	25	48	25	22	43	31	33	17	39	20	11	21	1
22104S	22104S_2	152.62	-22.028	0.99	-0.143	0.126	136.808	1.727	12.91	-13.306	24.258	-10.945	-0.036	0.002	-0.094	0.077	-0.397	-0.141	-0.003	-0.831	514	843	422	550	275	429	858	100	74	37	55	28	30	59	32	32	16	36	19	22	43	23	21	11	24	13	11	16	2
22104S	22104S_3	152.618	-22.032	0.987	-0.145	0.126	136.808	1.727	12.91	-13.306	24.258	-10.945	-0.036	0.002	-0.094	0.077	-0.397	-0.141	-0.003	-0.831	465	602	302	594	297	291	581	90	74	37	35	18	44	87	23	46	23	31	16	33	64	23	19	10	17	9	7	10	3
21305S	21305S_1	152.567	-21.47	1.498	-0.143	5.126	-94.602	-0.01	14.74	2.054	2.698	-4.905	-0.086	-0.008	-0.174	0.027	-0.527	-0.117	-0.005	-0.426	553	791	396	503	252	243	484	65	92	47	59	30	31	61	43	51	26	47	24	15	28	17	23	12	17	9	9	16	1
21305S	21305S_2	152.57	-21.47	1.501	-0.143	1.126	-8.632	1.045	14.23	5.064	-0.662	-4.635	-0.046	-0.008	-0.144	0.017	-0.597	-0.117	-0.005	-0.518	646	1021	511	506	253	247	493	77	76	39	85	43	53	104	46	67	34	42	21	16	31	19	25	13	17	9	9	18	5
21305S	21305S_3	152.574	-21.47	1.505	-0.142	1.126	-8.632	1.045	14.23	5.064	-0.662	-4.635	-0.046	-0.008	-0.144	0.017	-0.597	-0.117	-0.005	-0.518	472	778	390	423	212	195	388	70	128	65	101	51	29	56	37	35	18	36	22	12	17	21	25	13	8	5	9	16	3
21562S	21562S_1	152.56	-21.703	1.073	-0.134	-8.874	85.318	-0.169	13.52	-7.886	11.538	-3.495	-0.086	-0.008	-0.184	0.007	-0.557	-0.148	-0.006	-0.666	381	439	220	386	193	205	409	73	79	40	80	41	47	93	17	23	12	15	9	13	24	19	19	10	16	10	5	10	2
21562S	21562S_2	152.564	-21.703	1.077	-0.135	-8.874	85.318	-0.169	13.52	-7.886	11.538	-3.495	-0.086	-0.008	-0.184	0.007	-0.557	-0.148	-0.006	-0.666	484	531	266	504	253	290	579	103	89	45	3	3	45	89	22	20	11	23	12	13	26	24	24	13	38	19	5	7	2
21562S	21562S_3	152.568	-21.704	1.079	-0.138	3.126	-149.822	2.653	13.37	-7.676	10.428	-2.585	0.134	0.012	-0.124	0.007	-0.497	-0.148	-0.006	-0.704	764	781	391	779	390	327	654	76	74	37	2	2	4	5	41	27	14	59	30	5	8	27	21	11	36	19	7	14	1
18051S	18051S_1	146.427	-18.813	-0.76	0.034	-2.874	138.638	0.469	-51.9	-12.946	-0.622	13.095	-0.016	0.022	0.086	0.337	0.253	1.273	0.077	0.231	1185	1147	574	1508	755	239	478	1	3	2	3	3	9	14	15	17	9	18	11	11	20	5	6	3	11	7	4	4	3
18051S	18051S_2	146.43	-18.812	-0.757	0.031	-2.874	138.638	0.469	-51.9	-12.946	-0.622	13.095	-0.016	0.022	0.086	0.337	0.253	1.273	0.077	0.231	1306	868	435	673	337	348	695	4	7	5	46	23	2	2	24	18	10	23	12	6	9	20	12	7	10	6	3	3	2
18051S	18051S_3	146.433	-18.811	-0.755	0.029	-2.874	138.638	0.469	-51.9	-12.946	-0.622	13.095	-0.016	0.022	0.086	0.337	0.253	1.273	0.077	0.231	613	348	174	623	312	64	127	1	249	125	1	1	1	1	51	37	19	21	13	9	15	14	17	9	15	8	1	1	1
18065S	18065S_1	146.537	-18.832	-0.695	0	5.126	-137.482	-0.297	-35.32	-2.266	-15.662	17.695	-0.026	0.012	0.136	0.267	0.253	0.393	0.033	0.164	403	310	155	364	183	40	79	1	147	74	1	1	1	1	13	20	10	27	14	11	21	11	11	6	4	3	1	1	1
18065S	18065S_2	146.541	-18.834	-0.694	0.001	-10.874	-145.912	1.128	-31.94	2.654	-20.592	16.745	-0.016	0.012	0.146	0.247	0.213	0.033	0.013	0.164	215	204	103	224	113	23	46	1	2	2	95	48	22	43	22	20	10	14	9	5	7	11	12	7	14	7	2	2	2
18065S	18065S_3	146.545	-18.836	-0.693	0.003	-10.874	-145.912	1.128	-31.94	2.654	-20.592	16.745	-0.016	0.012	0.146	0.247	0.213	0.033	0.013	0.164	285	337	169	266	133	67	134	3	4	3	57	29	15	29	10	9	5	3	3	2	2	15	10	5	13	7	9	18	3
18032S	18032S_1	146.879	-18.472	-0.326	-0.067	-1.874	-168.112	2.463	-2.36	-11.766	13.418	-1.585	-0.016	-0.008	0.116	-0.013	-0.127	-0.445	-0.029	0.523	1054	1471	736	877	439	310	619	49	2	2	15	9	29	56	7	3	3	3	3	3	3	14	10	6	22	11	5	7	3
18032S	18032S_2	146.881	-18.475	-0.324	-0.063	-1.874	-168.112	2.463	-2.36	-11.766	13.418	-1.585	-0.016	-0.008	0.116	-0.013	-0.127	-0.445	-0.029	0.523	983	1207	604	740	371	181	362	74	77	39	44	23	31	60	2	4	3	17	11	10	19	16	12	7	30	15	7	12	3
18032S	18032S_3	146.884	-18.479	-0.323	-0.059	-4.874	-107.142	2.938	-2.04	-12.366	13.668	-1.195	0.314	0.102	-0.094	0.157	-0.137	-0.445	-0.029	0.453	993	1280	641	678	339	391	782	66	107	54	48	25	51	101	34	35	18	31	16	6	7	27	40	21	18	9	11	21	2
18075S	18075S_1	147.081	-18.619	-0.289	-0.077	6.126	-145.332	0.386	-4.25	-12.856	19.988	-7.095	-0.026	0.002	0.076	-0.113	-0.157	-0.515	-0.035	0.443	792	846	424	797	399	461	921	28	138	70	33	17	15	30	23	27	14	12	8	9	14	23	29	15	11	8	10	19	5
18075S	18075S_2	147.084	-18.623	-0.292	-0.081	6.126	-145.332	0.386	-4.25	-12.856	19.988	-7.095	-0.026	0.002	0.076	-0.113	-0.157	-0.515	-0.035	0.443	762	817	409	915	458	423	844	41	35	18	43	22	21	41	19	35	18	10	6	13	26	18	31	16	19	10	9	18	3
18075S	18075S_3	147.083	-18.629	-0.298	-0.087	6.126	-145.332	0.386	-4.25	-12.856	19.988	-7.095	-0.026	0.002	0.076	-0.113	-0.157	-0.515	-0.035	0.443	645	529	265	713	357	204	407	63	57	29	18	9	21	42	15	18	9	7	5	9	18	19	17	9	25	13	11	20	3
18096S	18096S_1	147.669	-18.806	-0.195	-0.149	-3.874	98.828	0.188	7.77	-5.496	9.618	-4.115	0.004	0.012	0.006	-0.133	-0.367	-0.361	-0.024	0.45	1001	1070	535	1140	571	534	1067	32	43	22	44	23	21	41	11	12	7	16	9	4	5	30	22	11	31	16	14	27	3
18096S	18096S_2	147.671	-18.811	-0.2	-0.152	-3.874	98.828	0.188	7.77	-5.496	9.618	-4.115	0.004	0.012	0.006	-0.133	-0.367	-0.361	-0.024	0.45	1027	978	489	1118	559	463	924	31	39	20	56	29	49	98	14	11	6	28	15	17	34	29	23	12	24	13	8	15	4
18096S	18096S_3	147.666	-18.817	-0.207	-0.147	4.126	-22.632	4.169	8.23	-3.866	9.678	-5.915	0.064	0.052	0.036	0.007	-0.357	-0.361	-0.024	0.426	1122	1037	519	1493	747	347	693	29	42	22	121	61	112	223	27	33	17	32	17	15	28	20	19	10	15	9	8	12	3
18034S	18034S_1	147.381	-18.257	0.159	-0.151	-3.874	124.068	0.699	11.82	-3.956	13.168	-9.185	-0.006	-0.008	0.046	-0.193	-0.407	-0.671	-0.053	0.936	653	489	245	456	229	273	545	70	30	15	89	45	115	228	35	29	15	44	23	11	22	16	19	10	16	9	4	6	1
18034S	18034S_2	147.386	-18.255	0.163	-0.146	-3.874	124.068	0.699	11.82	-3.956	13.168	-9.185	-0.006	-0.008	0.046	-0.193	-0.407	-0.671	-0.053	0.936	571	580	291	417	209	396	791	87	63	32	63	32	77	153	37	31	16	34	17	19	38	14	15	8	5	4	10	19	1
18034S	18034S_3	147.391	-18.254	0.165	-0.142	-3.874	124.068	0.699	11.82	-3.956	13.168	-9.185	-0.006	-0.008	0.046	-0.193	-0.407	-0.671	-0.053	0.936	772	533	267	436	219	365	729	152	111	56	121	61	62	123	52	38	20	12	7	12	19	11	9	5	3	3	5	8	2
18039S	18039S_1	147.452	-18.4	0.065	-0.152	3.126	136.608	0.923	13.94	-0.806	10.678	-9.625	-0.046	0.002	0.036	-0.153	-0.367	-0.621	-0.048	0.763	463	447	224	399	200	263	525	101	143	72	118	59	93	185	30	26	13	10	5	5	6	7	7	4	10	6	7	11	2
18039S	18039S_2	147.455	-18.404	0.063	-0.147	3.126	136.608	0.923	13.94	-0.806	10.678	-9.625	-0.046	0.002	0.036	-0.153	-0.367	-0.621	-0.048	0.763	320	442	222	275	138	269	536	86	127	64	67	34	55	110	25	13	7	9	6	9	17	18	15	8	10	6	14	22	1
18039S	18039S_3	147.464	-18.406	0.067	-0.148	5.126	-87.722	0.348	14.16	2.944	7.008	-9.635	-0.046	0.002	0.036	-0.153	-0.367	-0.598	-0.045	0.763	671	612	307	392	197	276	551	144	117	59	83	42	59	116	21	16	9	19	12	3	3	18	9	5	8	7	12	23	1
18086S	18086S_1	147.722	-18.652	-0.033	-0.146	4.126	105.948	-0.516	10.7	13.754	-8.912	-2.035	-0.046	0.012	0.026	-0.163	-0.327	-0.523	-0.036	0.521	954	1225	613	577	289	326	651	101	171	86	2	2	95	188	20	13	7	7	6	5	7	10	9	5	11	7	8	15	2
18086S	18086S_2	147.724	-18.656	-0.036	-0.148	4.126	105.948	-0.516	10.7	13.754	-8.912	-2.035	-0.046	0.012	0.026	-0.163	-0.327	-0.523	-0.036	0.521	1091	1281	641	818	409	409	817	112	239	120	2	2	3	4	18	12	7	20	12	11	21	10	14	8	7	5	12	23	1
18086S	18086S_3	147.724	-18.66	-0.04	-0.15	4.126	105.948	-0.516	10.7	13.754	-8.912	-2.035	-0.046	0.012	0.026	-0.163	-0.327	-0.523	-0.036	0.521	885	1151	576	696	349	367	733	182	221	111	3	3	5	7	29	35	18	14	7	11	17	27	25	13	10	7	12	23	4
20014S	20014S_1	148.899	-20.057	-0.561	0.47	7.126	-65.912	2.327	-17.82	0.734	-8.332	7.925	0.004	0.002	-0.084	-0.063	-0.227	-0.424	-0.027	-0.096	449	580	291	608	305	327	652	3	227	114	2	2	8	12	21	27	14	15	8	8	13	14	17	9	13	7	11	21	2
20014S	20014S_2	148.902	-20.06	-0.561	0.472	7.126	-65.912	2.327	-17.82	0.734	-8.332	7.925	0.004	0.002	-0.084	-0.063	-0.227	-0.424	-0.027	-0.096	430	412	206	474	237	151	300	3	2	2	2	2	3	4	29	24	13	21	11	7	11	16	25	13	22	11	9	17	3
20014S	20014S_3	148.904	-20.062	-0.562	0.473	7.126	-65.912	2.327	-17.82	0.734	-8.332	7.925	0.004	0.002	-0.084	-0.063	-0.227	-0.424	-0.027	-0.096	605	514	257	599	300	256	511	3	3	2	15	8	4	5	20	15	8	24	13	12	19	15	14	8	16	9	5	8	1
20019S	20019S_1	148.874	-20.078	-0.593	0.501	-6.874	-73.352	2.098	-23.25	12.114	-10.672	-1.765	-0.046	0.022	-0.094	0.097	0.013	-0.424	-0.027	-0.194	591	581	291	674	337	238	475	5	4	3	8	7	14	27	23	24	12	15	8	7	13	13	15	8	13	8	5	7	5
20019S	20019S_2	148.877	-20.08	-0.592	0.501	-6.874	-73.352	2.098	-23.25	12.114	-10.672	-1.765	-0.046	0.022	-0.094	0.097	0.013	-0.424	-0.027	-0.194	443	516	259	445	223	276	551	5	2	2	3	3	3	4	33	17	9	29	15	9	16	26	15	8	12	7	4	7	1
20019S	20019S_3	148.88	-20.082	-0.592	0.502	-6.874	-73.352	2.098	-23.25	12.114	-10.672	-1.765	-0.046	0.022	-0.094	0.097	0.013	-0.424	-0.027	-0.194	475	529	265	499	250	233	465	4	3	2	16	10	9	13	27	21	11	24	13	9	18	15	6	4	5	3	11	15	2
20067A	20067A_1	149.036	-20.175	-0.536	0.532	7.126	-34.012	2.085	-15.14	8.164	-11.632	3.475	0.034	0.002	-0.114	-0.013	-0.107	-0.279	-0.012	-0.31	1212	1177	589	1623	812	587	1172	1	1	1	1	1	1	1	30	24	13	1	1	1	1	14	12	6	1	1	1	1	1
20067A	20067A_2	149.038	-20.182	-0.539	0.538	7.126	-34.012	2.085	-15.14	8.164	-11.632	3.475	0.034	0.002	-0.114	-0.013	-0.107	-0.279	-0.012	-0.31	1231	1272	636	1519	760	693	1385	3	8	5	3	3	16	31	27	22	11	18	9	9	15	11	6	4	2	2	6	11	2
20067A	20067A_3	149.032	-20.171	-0.536	0.528	7.126	-34.012	2.085	-15.14	8.164	-11.632	3.475	0.034	0.002	-0.114	-0.013	-0.107	-0.279	-0.012	-0.31	1115	1169	585	1658	829	603	1204	2	2	2	13	8	5	7	25	19	10	35	18	15	29	11	7	4	8	6	14	23	4
19131S	19131S_1	149.38	-19.766	-0.013	0.065	7.126	-40.502	6.333	13.49	8.124	4.508	-12.575	0.134	0.022	-0.034	0.087	-0.287	0.273	0.026	-0.067	1144	1190	595	1648	825	331	662	15	5	3	14	7	3	4	22	27	14	31	16	19	36	5	10	5	13	7	8	15	1
19131S	19131S_2	149.379	-19.769	-0.017	0.069	7.126	-40.502	6.333	13.49	8.124	4.508	-12.575	0.134	0.022	-0.034	0.087	-0.287	0.273	0.026	-0.067	1107	1321	661	1578	789	706	1411	12	10	5	11	7	4	6	25	28	15	22	11	13	26	10	10	6	4	3	11	18	1
19131S	19131S_3	149.376	-19.773	-0.021	0.073	7.126	-40.502	6.333	13.49	8.124	4.508	-12.575	0.134	0.022	-0.034	0.087	-0.287	0.273	0.026	-0.067	1859	1842	921	3655	1828	703	1406	11	18	10	19	14	12	23	25	24	13	69	35	23	46	10	11	6	18	9	6	9	1
19138S	19138S_1	149.43	-19.807	0.002	0.077	-8.874	-62.632	2.81	12.37	-2.246	13.388	-10.885	0.054	0.012	-0.054	0.107	-0.247	0.031	0.006	-0.044	1181	1125	563	1896	949	395	788	9	15	8	58	29	5	8	39	47	24	24	13	19	36	16	16	9	16	9	7	9	1
19138S	19138S_2	149.426	-19.808	-0.003	0.08	-8.874	-62.632	2.81	12.37	-2.246	13.388	-10.885	0.054	0.012	-0.054	0.107	-0.247	0.031	0.006	-0.044	1091	1002	501	1292	647	461	920	5	9	5	74	37	11	22	33	45	23	37	19	17	32	25	19	10	9	6	11	22	1
19138S	19138S_3	149.421	-19.809	-0.007	0.082	-8.874	-62.632	2.81	12.37	-2.246	13.388	-10.885	0.054	0.012	-0.054	0.107	-0.247	0.031	0.006	-0.044	1023	1107	554	1537	769	339	677	21	13	7	44	23	20	32	34	39	20	35	18	13	24	20	11	6	7	4	12	23	1
20104S	20104S_1	149.695	-20.029	0.084	-0.098	3.126	-55.612	2.938	13.1	9.434	3.478	-13.315	0.214	0.042	0.016	0.117	-0.047	-0.264	-0.01	-0.162	1504	1241	621	1589	795	691	1380	7	9	5	63	32	5	8	32	31	16	89	45	21	42	20	13	7	38	19	5	8	1
20104S	20104S_2	149.695	-20.033	0.081	-0.095	6.126	110.998	2.213	12.87	7.234	4.828	-11.985	0.074	0.012	-0.094	0.047	-0.027	-0.264	-0.01	-0.162	1295	1137	569	1812	907	659	1317	9	17	9	98	49	8	13	57	65	33	83	42	14	27	34	31	16	35	18	9	18	1
20104S	20104S_3	149.692	-20.038	0.077	-0.09	6.126	110.998	2.213	12.87	7.234	4.828	-11.985	0.074	0.012	-0.094	0.047	-0.027	-0.264	-0.01	-0.162	1385	1205	603	1698	849	713	1426	21	25	13	61	31	107	212	49	53	27	21	11	9	16	44	27	14	9	6	12	23	1
19159S	19159S_1	149.915	-19.663	0.468	-0.139	-11.874	-24.912	1.008	14.77	23.754	-6.862	-16.895	0.054	0.022	0.056	-0.033	-0.117	-0.42	-0.024	-0.025	1028	787	394	993	497	413	825	72	18	10	127	64	31	60	35	22	11	46	23	17	32	16	10	5	11	7	9	14	1
19159S	19159S_2	149.918	-19.664	0.469	-0.141	-11.874	-24.912	1.008	14.77	23.754	-6.862	-16.895	0.054	0.022	0.056	-0.033	-0.117	-0.42	-0.024	-0.025	534	631	316	503	252	376	751	57	18	9	104	53	43	84	43	39	20	80	41	14	27	19	21	11	15	9	3	4	1
19159S	19159S_3	149.921	-19.664	0.472	-0.144	-11.874	-24.912	1.008	14.77	23.754	-6.862	-16.895	0.054	0.022	0.056	-0.033	-0.117	-0.42	-0.024	-0.025	463	453	227	424	213	206	411	49	160	81	60	31	97	193	52	35	18	73	37	15	29	18	20	10	14	7	14	27	1
19207S	19207S_1	150.081	-19.739	0.563	-0.144	-8.874	-103.792	0.048	15.13	42.014	-26.182	-16.325	0.054	0.022	0.106	-0.053	-0.087	-0.401	-0.022	-0.106	762	617	309	689	345	279	557	127	58	29	1	1	99	196	61	39	20	32	17	12	20	11	11	6	3	3	10	19	1
19207S	19207S_2	150.086	-19.741	0.566	-0.15	-8.874	-103.792	0.048	15.13	42.014	-26.182	-16.325	0.054	0.022	0.106	-0.053	-0.087	-0.401	-0.022	-0.106	429	405	203	372	187	219	436	77	68	35	1	1	111	222	45	26	14	61	31	11	20	9	6	4	13	7	8	15	1
19207S	19207S_3	150.091	-19.744	0.569	-0.15	-8.874	-103.792	0.048	15.13	42.014	-26.182	-16.325	0.054	0.022	0.106	-0.053	-0.087	-0.401	-0.022	-0.106	411	423	212	470	235	213	426	83	171	86	1	1	121	241	47	39	20	30	15	20	32	17	19	10	8	5	6	11	1
19209S	19209S_1	150.161	-19.792	0.607	-0.145	5.126	-92.482	-0.245	15.84	27.894	-14.262	-14.065	0.054	0.022	0.106	-0.043	-0.087	-0.401	-0.022	-0.012	537	577	289	641	321	269	537	79	136	69	1	1	177	353	32	38	20	28	15	7	11	17	13	7	13	8	13	26	1
19209S	19209S_2	150.163	-19.797	0.606	-0.15	5.126	-92.482	-0.245	15.84	27.894	-14.262	-14.065	0.054	0.022	0.106	-0.043	-0.087	-0.401	-0.022	-0.012	318	489	245	417	209	263	524	80	153	77	1	1	107	212	26	19	10	16	10	8	12	12	15	8	10	5	8	15	1
19209S	19209S_3	150.162	-19.801	0.604	-0.151	5.126	-92.482	-0.245	15.84	27.894	-14.262	-14.065	0.054	0.022	0.106	-0.043	-0.087	-0.401	-0.022	-0.012	415	439	220	433	217	245	490	97	165	83	1	1	1	1	18	13	7	70	35	13	25	14	11	6	17	9	10	19	1
[truncated: 48 more columns]
