# Supplementary material for: Challenges of transferring models of fish abundance between coral reefs
Source: PeerJ. 2018 Apr 17;6:e4566. doi: 10.7717/peerj.4566 (PMC5909686; doi:10.7717/peerj.4566)
Supplement: Data S1 [file peerj-06-4566-s006.zip › Data/NR_All_Fish_Data.csv]

site	long	lat	coast.c	barrier.c	depth.c	aspect.c	slope.c	crbnt.c	gravel.c	sand.c	mud.c	NO3.c	PO4.c	O2.c	Sal.c	Si.c	chla.c	k490.c	sst.c	Acanthuridae	Chaetodontidae	Labridae	Lethrinidae	Lutjanidae	Pomacentridae	Scaridae	Serranidae	Siganidae	Zanclidae
13216	113.757	-22.362	0.18	-0.353	5.464	69.203	0.115	-11.128	-0.96	-27.248	28.142	0.032	-0.003	-0.028	-0.037	0.305	-0.92	-0.011	0.172	158	31	54	1	1	862	92	1	1	1
13237	113.758	-22.364	0.099	-0.255	5.614	69.203	0.115	-11.128	-0.96	-27.248	28.142	0.032	-0.003	-0.028	-0.037	0.305	-0.92	-0.011	0.172	13	45	95	1	1	417	195	1	1	1
13374	113.75	-22.376	0.132	-0.282	6.034	62.003	0.033	-11.158	-0.96	-27.348	28.242	-0.018	-0.013	-0.008	-0.037	0.125	-0.462	-0.01	0.524	363	89	58	1	1	439	161	1	1	1
13384	113.748	-22.379	0.058	-0.354	5.654	62.003	0.033	-11.158	-0.96	-27.348	28.242	-0.018	-0.013	-0.008	-0.037	0.125	-0.462	-0.01	0.524	73	75	90	1	1	319	61	1	1	1
14510	113.76	-23.232	-0.406	-0.675	5.304	17.453	1.488	11.942	1.19	26.082	-27.328	-0.028	-0.003	0.002	0.043	-0.135	-0.92	-0.001	-0.334	232	99	213	31	1	94	35	1	1	1
14523	113.762	-23.231	-0.537	-0.546	4.484	17.453	1.488	11.942	1.19	26.082	-27.328	-0.028	-0.003	0.002	0.043	-0.135	-0.92	-0.001	-0.334	8	86	180	6	1	226	57	1	1	1
14610	113.759	-23.213	-0.559	-0.431	5.154	-5.667	0.791	11.912	1.31	25.752	-27.118	-0.008	0.007	0.002	0.033	-0.185	-0.92	-0.001	-0.334	71	88	359	2	1	227	54	1	1	1
14623	113.759	-23.21	-0.513	-0.4	5.034	-5.667	0.791	11.912	1.31	25.752	-27.118	-0.008	0.007	0.002	0.033	-0.185	-0.92	-0.001	-0.334	11	88	222	1	1	414	23	1	1	1
14735	113.758	-23.195	-0.344	-0.509	4.404	6.713	0.212	11.862	1.42	25.422	-26.898	-0.018	0.007	0.002	0.033	-0.155	-0.92	-0.001	-0.334	129	147	149	1	1	734	23	1	1	1
14751	113.759	-23.196	-0.406	-0.425	4.694	6.713	0.212	11.862	1.42	25.422	-26.898	-0.018	0.007	0.002	0.033	-0.155	-0.92	-0.001	-0.334	48	104	192	1	1	133	50	1	1	1
14844	113.758	-23.177	-0.894	-0.275	4.834	-6.377	-0.043	11.832	1.46	25.262	-26.778	-0.008	0.007	0.002	0.033	-0.165	-0.92	-0.001	-0.334	35	15	114	1	1	160	32	1	1	1
14850	113.758	-23.175	-0.905	-0.245	5.154	-5.007	-0.448	11.792	1.5	25.102	-26.668	-0.008	0.007	-0.008	0.033	-0.155	-0.92	-0.001	-0.334	5	33	122	1	1	1078	332	1	1	1
29940	113.895	-22.055	-0.702	-0.258	5.784	37.573	0.217	-9.368	-0.26	-18.108	18.272	-0.008	-0.003	-0.008	-0.057	-0.035	-0.375	-0.005	0.662	19	84	340	5	36	343	15	3	6	1
30013	113.895	-22.054	-0.621	-0.321	6.234	40.773	0.269	-9.388	-0.24	-18.018	18.162	0.022	-0.013	-0.008	-0.047	-0.055	-0.375	-0.005	0.662	106	13	289	5	2	608	102	1	4	1
30020	113.892	-22.066	-0.754	-0.312	5.374	37.573	0.217	-9.368	-0.26	-18.108	18.272	-0.008	-0.003	-0.008	-0.057	-0.035	-0.375	-0.005	0.662	69	53	87	3	5	437	63	1	6	1
30021	113.891	-22.067	-0.712	-0.361	5.574	37.573	0.217	-9.368	-0.26	-18.108	18.272	-0.008	-0.003	-0.008	-0.057	-0.035	-0.375	-0.005	0.662	82	94	139	4	2	177	178	1	4	1
31494	113.839	-22.218	-0.773	-0.261	5.324	30.523	0.773	-10.328	-0.93	-23.858	24.662	-0.008	-0.003	0.002	-0.047	-0.105	-0.513	-0.011	-0.092	75	39	82	1	1	110	75	1	1	1
31495	113.837	-22.218	-0.669	-0.377	5.864	33.143	0.826	-10.438	-0.94	-24.428	25.252	0.002	-0.013	-0.018	-0.037	0.105	-0.449	-0.011	0.626	30	14	48	1	1	690	206	1	1	1
31541	113.842	-22.207	-0.803	-0.279	5.594	30.523	0.773	-10.328	-0.93	-23.858	24.662	-0.008	-0.003	0.002	-0.047	-0.105	-0.513	-0.011	-0.092	156	8	57	1	1	1624	125	1	1	1
31542	113.842	-22.207	-0.789	-0.293	5.544	30.523	0.773	-10.328	-0.93	-23.858	24.662	-0.008	-0.003	0.002	-0.047	-0.105	-0.513	-0.011	-0.092	118	6	48	1	1	373	102	1	1	1
31603	113.849	-22.19	-0.893	-0.363	5.964	31.013	0.367	-10.128	-0.91	-22.898	23.662	-0.018	-0.003	-0.008	-0.047	0.005	-0.513	-0.021	-0.092	55	52	86	2	2	582	121	1	3	1
31604	113.848	-22.189	-0.854	-0.442	5.934	31.013	0.367	-10.128	-0.91	-22.898	23.662	-0.018	-0.003	-0.008	-0.047	0.005	-0.513	-0.021	-0.092	83	93	93	7	2	932	132	1	5	1
31648	113.854	-22.177	-0.971	-0.366	5.384	21.553	0.723	-10.038	-0.91	-22.458	23.212	-0.008	-0.003	0.002	-0.047	-0.075	-0.513	-0.021	-0.092	29	40	122	3	8	394	161	1	11	1
31649	113.853	-22.177	-0.948	-0.387	5.824	21.553	0.723	-10.038	-0.91	-22.458	23.212	-0.008	-0.003	0.002	-0.047	-0.075	-0.513	-0.021	-0.092	52	22	117	4	2	420	153	1	18	1
42471	113.737	-23.087	2.134	-0.543	5.314	13.423	-0.613	11.422	1.74	23.862	-25.668	-0.048	0.007	0.002	0.023	-0.085	0.21	0.006	-0.061	64	89	107	1	1	578	142	1	1	1
42493	113.738	-23.089	1.948	-0.511	4.944	13.423	-0.613	11.422	1.74	23.862	-25.668	-0.048	0.007	0.002	0.023	-0.085	0.21	0.006	-0.061	52	16	145	1	1	328	105	1	1	1
42566	113.743	-23.112	0.164	-0.514	5.534	-3.817	0.078	11.562	1.72	24.152	-25.938	-0.048	-0.003	0.002	0.023	-0.075	0.21	0.006	-0.061	90	9	54	1	1	349	366	1	1	1
42567	113.743	-23.111	0.183	-0.49	5.044	-3.817	0.078	11.562	1.72	24.152	-25.938	-0.048	-0.003	0.002	0.023	-0.075	0.21	0.006	-0.061	35	51	126	1	1	308	268	1	1	1
42677	113.752	-23.155	-0.42	-0.372	3.484	1.393	0.682	11.812	1.57	24.932	-26.568	-0.018	0.007	0.002	0.023	-0.135	0.21	-0.001	-0.061	166	46	258	1	1	579	40	1	1	1
42681	113.752	-23.15	-0.329	-0.342	3.684	-2.687	0.358	11.762	1.6	24.782	-26.438	-0.028	0.007	0.002	0.033	-0.105	0.21	-0.001	-0.061	39	12	47	1	1	501	214	1	1	1
42682	113.751	-23.147	-0.225	-0.4	4.794	-2.687	0.358	11.762	1.6	24.782	-26.438	-0.028	0.007	0.002	0.033	-0.105	0.21	-0.001	-0.061	60	56	134	1	1	1255	117	1	1	1
42703	113.752	-23.157	-0.461	-0.356	4.764	1.393	0.682	11.812	1.57	24.932	-26.568	-0.018	0.007	0.002	0.023	-0.135	0.21	-0.001	-0.061	219	52	103	1	1	434	157	1	1	1
46737	113.834	-22.225	-0.612	-0.289	5.964	33.143	0.826	-10.438	-0.94	-24.428	25.252	0.002	-0.013	-0.018	-0.037	0.105	-0.449	-0.011	0.626	18	19	56	1	1	628	228	1	1	1
46744	113.834	-22.226	-0.581	-0.307	5.364	36.853	0.931	-10.478	-0.94	-24.618	25.442	0.002	-0.003	0.002	-0.047	-0.095	-0.449	-0.011	0.626	212	1	51	1	1	413	165	1	1	1
46809	113.828	-22.246	-0.792	-0.225	5.254	31.853	0.896	-10.678	-0.94	-25.448	26.292	0.002	-0.013	-0.008	-0.037	0.045	-0.53	-0.011	0.44	580	1	99	1	1	564	1	1	1	1
46818	113.827	-22.246	-0.756	-0.251	5.374	31.853	0.896	-10.678	-0.94	-25.448	26.292	0.002	-0.013	-0.008	-0.037	0.045	-0.53	-0.011	0.44	94	1	170	1	1	777	1	1	1	1
47117	113.808	-22.29	-0.257	-0.268	5.864	38.043	0.942	-10.848	-0.94	-26.108	26.962	0.002	-0.003	0.002	-0.037	-0.085	-0.53	-0.011	0.44	110	1	111	1	1	373	1	1	1	1
47132	113.807	-22.292	-0.297	-0.251	5.824	38.043	0.942	-10.848	-0.94	-26.108	26.962	0.002	-0.003	0.002	-0.037	-0.085	-0.53	-0.011	0.44	216	1	126	1	1	117	1	1	1	1
47145	113.805	-22.295	-0.224	-0.306	5.944	38.043	0.942	-10.848	-0.94	-26.108	26.962	0.002	-0.003	0.002	-0.037	-0.085	-0.53	-0.011	0.44	79	1	62	1	1	654	1	1	1	1
47207	113.863	-22.152	-0.977	-0.373	5.644	26.593	0.748	-9.668	-0.86	-20.568	21.242	-0.018	-0.003	-0.008	-0.047	0.015	-0.499	-0.021	0.419	132	136	95	2	9	460	87	1	5	1
47208	113.862	-22.153	-0.953	-0.408	6.074	26.593	0.748	-9.668	-0.86	-20.568	21.242	-0.018	-0.003	-0.008	-0.047	0.015	-0.499	-0.021	0.419	44	20	125	3	1	302	79	1	8	1
47319	113.878	-22.114	-0.824	-0.236	5.544	27.463	0.185	-9.238	-0.67	-18.158	18.672	0.012	-0.013	-0.008	-0.047	-0.085	-0.499	-0.019	0.419	556	60	93	6	1	558	228	1	43	1
47320	113.877	-22.115	-0.775	-0.293	5.254	27.463	0.185	-9.238	-0.67	-18.158	18.672	0.012	-0.013	-0.008	-0.047	-0.085	-0.499	-0.019	0.419	199	41	198	5	1	745	256	1	5	1
47383	113.879	-22.103	-0.857	-0.259	5.714	29.373	0.098	-9.158	-0.59	-17.698	18.152	0.012	-0.013	-0.008	-0.047	-0.025	-0.499	-0.019	0.419	16	14	127	8	1	464	82	1	15	1
47384	113.878	-22.105	-0.824	-0.281	5.954	27.463	0.185	-9.238	-0.67	-18.158	18.672	0.012	-0.013	-0.008	-0.047	-0.085	-0.499	-0.019	0.419	77	11	106	4	1	293	69	1	21	1
47446	113.888	-22.081	-0.874	-0.235	5.374	33.073	0.087	-9.208	-0.36	-17.858	18.122	0.002	-0.003	-0.008	-0.057	-0.095	-0.375	-0.005	0.662	17	34	33	7	1	147	57	1	11	1
47447	113.887	-22.082	-0.808	-0.301	5.304	33.073	0.087	-9.208	-0.36	-17.858	18.122	0.002	-0.003	-0.008	-0.057	-0.095	-0.375	-0.005	0.662	15	6	38	5	1	170	37	1	2	1
69389	114.169	-21.853	-0.951	-0.226	4.434	-127.287	-0.199	-10.828	-0.86	-23.898	24.692	0.002	-0.003	0.002	-0.037	-0.085	0.611	0.034	0.414	4	2	84	12	11	740	152	3	25	2
69390	114.161	-21.864	-1.104	-0.213	5.184	-127.287	-0.199	-10.828	-0.86	-23.898	24.692	0.002	-0.003	0.002	-0.037	-0.085	0.611	0.034	0.414	156	11	32	3	6	490	163	7	94	7
69391	114.161	-21.862	-1.139	-0.14	5.214	-127.287	-0.199	-10.828	-0.86	-23.898	24.692	0.002	-0.003	0.002	-0.037	-0.085	0.611	0.034	0.414	21	45	92	2	4	659	117	3	33	3
69392	114.156	-21.868	-1.235	-0.16	4.024	-127.287	-0.199	-10.828	-0.86	-23.898	24.692	0.002	-0.003	0.002	-0.037	-0.085	0.611	0.034	0.414	17	8	59	2	8	205	52	2	13	4
69393	114.154	-21.869	-1.276	-0.144	4.184	-127.287	-0.199	-10.828	-0.86	-23.898	24.692	0.002	-0.003	0.002	-0.037	-0.085	0.611	0.034	0.414	4	3	39	3	7	357	70	3	52	2
69394	114.171	-21.85	-1.01	-0.304	4.744	-127.287	-0.199	-10.828	-0.86	-23.898	24.692	0.002	-0.003	0.002	-0.037	-0.085	0.611	0.034	0.414	19	11	61	21	2	565	451	4	7	3
69397	114.167	-21.858	-0.949	-0.258	4.564	-127.287	-0.199	-10.828	-0.86	-23.898	24.692	0.002	-0.003	0.002	-0.037	-0.085	0.611	0.034	0.414	149	2	158	4	5	381	191	2	7	3
69398	114.168	-21.856	-0.948	-0.225	4.504	-127.287	-0.199	-10.828	-0.86	-23.898	24.692	0.002	-0.003	0.002	-0.037	-0.085	0.611	0.034	0.414	6	2	58	4	6	336	40	3	4	2
69399	114.175	-21.841	-1.203	-0.383	4.864	-146.017	-0.253	-10.868	-0.87	-24.148	24.942	0.002	-0.003	0.002	-0.027	-0.145	0.611	0.034	0.414	56	2	75	9	3	165	108	2	5	2
69400	114.175	-21.838	-1.295	-0.184	3.664	-146.017	-0.253	-10.868	-0.87	-24.148	24.942	0.002	-0.003	0.002	-0.027	-0.145	0.611	0.034	0.414	19	8	81	10	3	505	371	3	113	2
69401	113.757	-22.863	0.956	0.085	3.024	-200.267	-0.474	7.852	1	15.992	-17.018	-0.028	0.007	0.002	-0.007	-0.105	1.396	0.011	-0.185	467	9	127	3	7	277	57	2	3	2
69402	113.755	-22.861	1.029	0.007	5.004	-200.267	-0.474	7.852	1	15.992	-17.018	-0.028	0.007	0.002	-0.007	-0.105	1.396	0.011	-0.185	34	34	188	2	2	250	255	2	2	3
69403	113.624	-22.642	1.416	-0.176	6.164	31.853	0.691	-8.708	-1.15	-22.358	23.502	-0.028	-0.013	0.002	-0.037	0.055	-0.247	-0.02	0.411	229	2	149	2	3	225	159	2	9	3
69404	113.637	-22.676	1.2	-0.077	5.365	-0.496	-0.28	-8.375	-1.188	-16.322	22.475	-0.018	-0.003	0.012	-0.037	0.017	-0.232	0.001	0.358	99	25	221	7	2	84	14	2	7	2
69405	113.641	-22.682	0.814	-0.054	5.314	-5.007	-0.288	-8.258	-1.17	-16.078	22.212	-0.018	-0.003	0.012	-0.037	0.015	-0.234	0.001	0.356	399	147	95	3	2	328	76	3	2	2
69406	113.623	-22.648	1.647	-0.298	5.184	5.723	0.269	-8.508	-1.16	-21.788	22.952	-0.028	-0.013	0.002	-0.037	0.065	-0.247	-0.02	0.411	74	36	176	5	2	1085	46	2	19	1
69409	113.774	-22.926	1.253	-0.476	4.314	14.893	0.513	10.072	1.54	21.752	-23.348	-0.038	0.007	0.002	0.003	-0.145	1.117	0.009	-0.212	68	22	235	17	3	907	119	2	2	1
69410	113.776	-22.931	1.162	-0.466	4.304	24.733	-0.684	10.052	1.53	21.722	-23.318	-0.028	0.007	0.002	0.003	-0.115	1.117	0.009	-0.212	30	13	157	2	3	819	99	2	14	1
69411	113.775	-22.951	1.512	-0.556	4.884	27.463	-0.224	10.252	1.57	22.092	-23.718	-0.028	0.007	0.002	0.003	-0.105	1.117	0.009	-0.212	63	28	178	42	14	461	270	2	216	1
69412	113.777	-22.946	1.38	-0.487	4.634	27.463	-0.224	10.252	1.57	22.092	-23.718	-0.028	0.007	0.002	0.003	-0.105	1.117	0.009	-0.212	50	5	79	14	9	591	114	2	57	1
69413	113.648	-22.578	-0.942	-0.413	6.174	8.853	0.707	-10.038	-1.05	-26.158	27.192	-0.018	-0.003	0.002	-0.037	-0.005	-0.342	-0.008	0.347	105	38	254	5	2	229	193	2	2	1
69414	113.649	-22.575	-0.979	-0.426	5.904	8.853	0.707	-10.038	-1.05	-26.158	27.192	-0.018	-0.003	0.002	-0.037	-0.005	-0.342	-0.008	0.347	168	12	160	12	2	402	104	2	26	1
69512	113.922	-21.948	0.228	-0.182	4.765	39.734	0.299	-10.165	-0.948	-19.362	20.305	0.032	-0.003	-0.058	-0.057	0.367	1.849	-0.003	0.484	2	7	72	3	1	12	6	1	5	1
69513	113.92	-21.951	0.233	-0.233	4.794	35.223	0.292	-10.048	-0.93	-19.118	20.042	0.032	-0.003	-0.058	-0.057	0.365	1.847	-0.003	0.483	100	8	108	5	1	1278	215	1	4	1
69514	113.919	-21.958	0.083	-0.266	5.934	32.863	0.269	-9.888	-0.89	-18.678	19.542	0.012	-0.003	-0.038	-0.047	0.205	1.847	0.006	0.483	119	23	79	8	1	136	60	1	7	1
69515	113.92	-21.961	-0.076	-0.166	6.144	32.863	0.269	-9.888	-0.89	-18.678	19.542	0.012	-0.003	-0.038	-0.047	0.205	1.847	0.006	0.483	41	7	248	2	1	451	79	1	31	1
69516	113.918	-21.968	-0.315	-0.272	5.804	29.983	0.339	-9.808	-0.84	-18.378	19.172	0.012	-0.003	-0.028	-0.047	0.065	1.847	0.006	0.483	79	10	105	2	1	312	121	1	5	1
69517	113.92	-21.971	-0.521	-0.192	4.864	29.983	0.339	-9.808	-0.84	-18.378	19.172	0.012	-0.003	-0.028	-0.047	0.065	1.847	0.006	0.483	54	2	65	2	1	515	48	1	10	1
69518	113.917	-21.978	-0.567	-0.288	5.974	25.403	0.234	-9.738	-0.79	-18.228	18.942	0.022	-0.013	-0.018	-0.047	-0.005	1.847	0.006	0.483	109	3	197	4	1	668	65	1	1	1
69519	113.916	-21.981	-0.541	-0.356	6.074	25.403	0.234	-9.738	-0.79	-18.228	18.942	0.022	-0.013	-0.018	-0.047	-0.005	1.847	0.006	0.483	77	36	155	2	1	337	10	1	1	1
69520	113.923	-21.937	0.726	-0.349	6.024	36.623	0.164	-10.188	-0.96	-19.738	20.712	0.112	0.007	-0.068	-0.057	0.455	1.847	-0.003	0.483	5	46	95	3	1	176	4	1	1	1
69521	113.924	-21.934	0.851	-0.348	5.024	39.133	0.102	-10.328	-0.98	-20.408	21.412	0.202	0.017	-0.078	-0.057	0.605	1.847	-0.003	0.483	1	1	167	1	1	437	1	1	1	1
69522	113.928	-21.926	0.914	-0.282	5.194	44.383	0.157	-10.358	-0.95	-20.708	21.652	0.042	-0.003	-0.058	-0.057	0.365	1.847	-0.003	0.483	28	36	97	5	1	106	92	1	1	1
69523	113.931	-21.923	0.829	-0.21	5.114	44.383	0.188	-10.468	-0.97	-21.278	22.252	0.122	0.007	-0.068	-0.057	0.475	1.847	-0.003	0.483	4	3	81	19	1	121	60	1	1	1
