# Supplementary material for: Challenges of transferring models of fish abundance between coral reefs
Source: PeerJ. 2018 Apr 17;6:e4566. doi: 10.7717/peerj.4566 (PMC5909686; doi:10.7717/peerj.4566)
Supplement: Data S1 [file peerj-06-4566-s006.zip › Data/Read me.txt]

This folder contains the GBR and NR datasets used in Sequeira et al, PeerJ 
�Challenges of transferring models of fish abundance between coral reefs�. 
As detailed in the paper the predictor values were centred prior to modelling.
 We used the following values for centring each predictor in both datasets:

	GBR		NR
Coast	0.918846	1.501002
Barrier	0.153643	0.88068
Depth	-7.12559	-2.5009
Aspect	182.4816	269.0776
Slope	0.752644	0.75721
Crbnt	78.23955	77.75435
Gravel	17.37637	2.37226
Sand	63.92243	65.81339
Mud	18.70487	31.90831
NO3	0.165947	0.130113
PO4	0.118311	0.131582
O2	4.514203	4.765141
Sal	35.24339	35.09452
Si	1.306634	3.072429
Chla	0.789133	1.089925
K490	0.086919	0.076668
SST	25.69616	24.06878
